# Supplementary material for: Challenging Popular Belief, Mosquito Larvae Breathe Underwater
Source: Insects. 2024 Feb 1;15(2):99. doi: 10.3390/insects15020099 (PMC10889830; doi:10.3390/insects15020099)
Supplement: Supplementary file 1 [file insects-15-00099-s001.zip]

Archive with 2 entries (2 files):
- insects-2688262-data set.xlsx
- Supplementary material.pdf
